# Supplementary material for: Splitting Echinocactus: morphological and molecular evidence support the recognition of Homalocephala as a distinct genus in the Cacteae
Source: PhytoKeys. 2018 Nov 13;(111):31–59. doi: 10.3897/phytokeys.111.26856 (PMC6246732; doi:10.3897/phytokeys.111.26856)
Supplement: XML Treatment for Homalocephala polycephala [file phytokeys.111.26856-treatment2.xml]

<!DOCTYPE tp:taxon-treatment
  PUBLIC "-//TaxonX//DTD Taxonomic Treatment Publishing DTD v0 20100105//EN" "tax-treatment-NSO.dtd">
<tp:taxon-treatment xmlns:tp="http://www.plazi.org/taxpub"><tp:treatment-meta><kwd-group><label>Taxon classification</label><kwd><named-content xmlns:xlink="http://www.w3.org/1999/xlink" content-type="kingdom">Plantae</named-content></kwd><kwd><named-content xmlns:xlink="http://www.w3.org/1999/xlink" content-type="order">Caryophyllales</named-content></kwd><kwd><named-content xmlns:xlink="http://www.w3.org/1999/xlink" content-type="family">Cactaceae</named-content></kwd></kwd-group><mixed-citation publication-type="journal"><person-group><name><surname>Vargas-Luna</surname><given-names>Mario Daniel</given-names></name><name><surname>Hernández-Ledesma</surname><given-names>Patricia</given-names></name><name><surname>Majure</surname><given-names>Lucas Charles</given-names></name><name><surname>uente-Martínez</surname><given-names>Raúl</given-names></name><name><surname>cías</surname><given-names>Héctor Manuel Hernández M</given-names></name><name><surname>una</surname><given-names>Rolando Tenoch Bárcenas</given-names></name></person-group><article-title>Splitting <italic><tp:taxon-name><tp:taxon-name-part taxon-name-part-type="genus" reg="Echinocactus">Echinocactus</tp:taxon-name-part></tp:taxon-name></italic>: morphological and molecular evidence support the recognition of <italic><tp:taxon-name><tp:taxon-name-part taxon-name-part-type="genus" reg="Homalocephala">Homalocephala</tp:taxon-name-part></tp:taxon-name></italic> as a distinct genus in the Cacteae</article-title><source>PhytoKeys</source><day>13</day><month>11</month><year>2018</year><volume>2018</volume><issue>111</issue><fpage>31</fpage><lpage>59</lpage><pub-id pub-id-type="doi">10.3897/phytokeys.111.26856</pub-id></mixed-citation></tp:treatment-meta><tp:nomenclature><tp:taxon-name>
            <tp:taxon-name-part taxon-name-part-type="genus" reg="Homalocephala">Homalocephala</tp:taxon-name-part>
            <tp:taxon-name-part taxon-name-part-type="species" reg="polycephala">polycephala</tp:taxon-name-part>
            <object-id xmlns:xlink="http://www.w3.org/1999/xlink" content-type="ipni" xlink:type="simple">urn:lsid:ipni.org:names:60477373-2</object-id>
          </tp:taxon-name><tp:taxon-authority>(Engelm. &amp; J.M. Bigelow) Vargas &amp; Bárcenas</tp:taxon-authority><tp:taxon-status xmlns:xlink="http://www.w3.org/1999/xlink" xlink:type="simple">comb. nov.</tp:taxon-status><tp:nomenclature-citation-list><tp:nomenclature-citation><tp:taxon-name>
                <tp:taxon-name-part taxon-name-part-type="genus" reg="Echinocactus">Echinocactus</tp:taxon-name-part>
                <tp:taxon-name-part taxon-name-part-type="species" reg="polycephalus">polycephalus</tp:taxon-name-part>
              </tp:taxon-name><comment>Engelm. &amp; J.M. Bigelow, Proc. Amer. Acad. Arts 3: 276. 1857.</comment></tp:nomenclature-citation></tp:nomenclature-citation-list></tp:nomenclature><tp:treatment-sec sec-type="material" id="SECID0EBCBI"><title>Type.</title><p>U.S.A., California, Mohave Valley, Bigelow s/n., 8 Mar 1854 (<bold>lectotype</bold>, designated by Chamberland, Syst. Bot. 22: 311. 1997: MO 2017480).</p></tp:treatment-sec></tp:taxon-treatment>
