# Supplementary material for: Splitting Echinocactus: morphological and molecular evidence support the recognition of Homalocephala as a distinct genus in the Cacteae
Source: PhytoKeys. 2018 Nov 13;(111):31–59. doi: 10.3897/phytokeys.111.26856 (PMC6246732; doi:10.3897/phytokeys.111.26856)
Supplement: XML Treatment for Homalocephala polycephala subsp. xeranthemoides [file phytokeys.111.26856-treatment3.xml]

<!DOCTYPE tp:taxon-treatment
  PUBLIC "-//TaxonX//DTD Taxonomic Treatment Publishing DTD v0 20100105//EN" "tax-treatment-NSO.dtd">
<tp:taxon-treatment xmlns:tp="http://www.plazi.org/taxpub"><tp:treatment-meta><kwd-group><label>Taxon classification</label><kwd><named-content xmlns:xlink="http://www.w3.org/1999/xlink" content-type="kingdom">Plantae</named-content></kwd><kwd><named-content xmlns:xlink="http://www.w3.org/1999/xlink" content-type="order">Caryophyllales</named-content></kwd><kwd><named-content xmlns:xlink="http://www.w3.org/1999/xlink" content-type="family">Cactaceae</named-content></kwd></kwd-group><mixed-citation publication-type="journal"><person-group><name><surname>Vargas-Luna</surname><given-names>Mario Daniel</given-names></name><name><surname>Hernández-Ledesma</surname><given-names>Patricia</given-names></name><name><surname>Majure</surname><given-names>Lucas Charles</given-names></name><name><surname>uente-Martínez</surname><given-names>Raúl</given-names></name><name><surname>cías</surname><given-names>Héctor Manuel Hernández M</given-names></name><name><surname>una</surname><given-names>Rolando Tenoch Bárcenas</given-names></name></person-group><article-title>Splitting <italic><tp:taxon-name><tp:taxon-name-part taxon-name-part-type="genus" reg="Echinocactus">Echinocactus</tp:taxon-name-part></tp:taxon-name></italic>: morphological and molecular evidence support the recognition of <italic><tp:taxon-name><tp:taxon-name-part taxon-name-part-type="genus" reg="Homalocephala">Homalocephala</tp:taxon-name-part></tp:taxon-name></italic> as a distinct genus in the Cacteae</article-title><source>PhytoKeys</source><day>13</day><month>11</month><year>2018</year><volume>2018</volume><issue>111</issue><fpage>31</fpage><lpage>59</lpage><pub-id pub-id-type="doi">10.3897/phytokeys.111.26856</pub-id></mixed-citation></tp:treatment-meta><tp:nomenclature><tp:taxon-name>
            <tp:taxon-name-part taxon-name-part-type="genus" reg="Homalocephala">Homalocephala</tp:taxon-name-part>
            <tp:taxon-name-part taxon-name-part-type="species" reg="polycephala">polycephala</tp:taxon-name-part>
            <tp:taxon-name-part taxon-name-part-type="infraspecific-rank">subsp.</tp:taxon-name-part>
            <tp:taxon-name-part taxon-name-part-type="subspecies" reg="xeranthemoides">xeranthemoides</tp:taxon-name-part>
            <object-id xmlns:xlink="http://www.w3.org/1999/xlink" content-type="ipni" xlink:type="simple">urn:lsid:ipni.org:names:77191938-1</object-id>
          </tp:taxon-name><tp:taxon-authority>(J.M. Coult.) Vargas &amp; Bárcenas</tp:taxon-authority><tp:taxon-status xmlns:xlink="http://www.w3.org/1999/xlink" xlink:type="simple">comb. nov.</tp:taxon-status><tp:nomenclature-citation-list><tp:nomenclature-citation><tp:taxon-name>
                <tp:taxon-name-part taxon-name-part-type="genus" reg="Echinocactus">Echinocactus</tp:taxon-name-part>
                <tp:taxon-name-part taxon-name-part-type="species" reg="polycephalus">polycephalus</tp:taxon-name-part>
                <tp:taxon-name-part taxon-name-part-type="authority">Engelm. &amp; J.M. Bigelow</tp:taxon-name-part>
                <tp:taxon-name-part taxon-name-part-type="infraspecific-rank">var.</tp:taxon-name-part>
                <tp:taxon-name-part taxon-name-part-type="subspecies" reg="xeranthemoides">xeranthemoides</tp:taxon-name-part>
              </tp:taxon-name><comment>J.M. Coult. in Contr. U.S. Natl. Herb. 3(7): 358. 1896 [1 Apr 1896].</comment></tp:nomenclature-citation></tp:nomenclature-citation-list></tp:nomenclature><tp:treatment-sec sec-type="material" id="SECID0EPEBI"><title>Type.</title><p>U.S.A., Arizona, near the Rio Colorado, Siler s/n., Nov., 1881 (<bold>lectotype</bold>, designated by Benson, Cacti U. S. Canada, 951. 1982: MO 106798 [excluding packet labeled “Siler, 1882”]).</p><!--PageBreak--><sec sec-type="Key to genera of HEA clade" id="SECID0EYEBI"><title>Key to genera of HEA clade</title><table-wrap content-type="key" position="anchor" orientation="portrait"><table id="TID0EF3AE" rules="all"><tbody><tr><td rowspan="1" colspan="1">1</td><td rowspan="1" colspan="1">Stem epidermis glabrous; ovoid to almost circular seeds; campilotropous or anatropous embryos and rounded or acute cotyledons</td><td rowspan="1" colspan="1">
                      <bold>2</bold>
                    </td></tr><tr><td rowspan="1" colspan="1">–</td><td rowspan="1" colspan="1">Stem epidermis pubescent; navicular seeds; orthotropous embryos and obtuse cotyledons</td><td rowspan="1" colspan="1">
                      <bold><italic><tp:taxon-name>
                            <tp:taxon-name-part taxon-name-part-type="genus" reg="Astrophytum">Astrophytum</tp:taxon-name-part>
                          </tp:taxon-name></italic></bold>
                    </td></tr><tr><td rowspan="1" colspan="1">2</td><td rowspan="1" colspan="1">Stem apex with scarce trichomes; acute ribs; slightly tubular flowers; campilotropous embryos and acute cotyledons</td><td rowspan="1" colspan="1">
                      <bold><italic><tp:taxon-name>
                            <tp:taxon-name-part taxon-name-part-type="genus" reg="Homalocephala">Homalocephala</tp:taxon-name-part>
                          </tp:taxon-name></italic></bold>
                    </td></tr><tr><td rowspan="1" colspan="1">–</td><td rowspan="1" colspan="1">Stem apex with a dense cover of trichomes; obtuse ribs; campanulate flowers, anatropous embryos and rounded cotyledons</td><td rowspan="1" colspan="1">
                      <bold><italic><tp:taxon-name>
                            <tp:taxon-name-part taxon-name-part-type="genus" reg="Echinocactus">Echinocactus</tp:taxon-name-part>
                          </tp:taxon-name></italic></bold>
                    </td></tr></tbody></table></table-wrap></sec><sec sec-type="Key to species of Astrophytum" id="SECID0EQHBI"><title>Key to species of <italic><tp:taxon-name><tp:taxon-name-part taxon-name-part-type="genus" reg="Astrophytum">Astrophytum</tp:taxon-name-part></tp:taxon-name></italic></title><table-wrap content-type="key" position="anchor" orientation="portrait"><table id="TID0EL6AE" rules="all"><tbody><tr><td rowspan="1" colspan="1">1</td><td rowspan="1" colspan="1">Areoles in mature plants with conspicuous spines</td><td rowspan="1" colspan="1">
                      <bold>2</bold>
                    </td></tr><tr><td rowspan="1" colspan="1">–</td><td rowspan="1" colspan="1">Areoles in mature plants with inconspicuous spines</td><td rowspan="1" colspan="1">
                      <bold>3</bold>
                    </td></tr><tr><td rowspan="1" colspan="1">2</td><td rowspan="1" colspan="1">Stiff straight spines and completely yellow flowers</td><td rowspan="1" colspan="1">
                      <bold><italic><tp:taxon-name>
                            <tp:taxon-name-part taxon-name-part-type="genus" reg="Astrophytum">A.</tp:taxon-name-part>
                            <tp:taxon-name-part taxon-name-part-type="species" reg="ornatum">ornatum</tp:taxon-name-part>
                          </tp:taxon-name></italic></bold>
                    </td></tr><tr><td rowspan="1" colspan="1">–</td><td rowspan="1" colspan="1">Fexible curved spines and yellow flowers with a reddish base</td><td rowspan="1" colspan="1">
                      <bold><italic><tp:taxon-name>
                            <tp:taxon-name-part taxon-name-part-type="genus" reg="Astrophytum">A.</tp:taxon-name-part>
                            <tp:taxon-name-part taxon-name-part-type="species" reg="capricorne">capricorne</tp:taxon-name-part>
                          </tp:taxon-name></italic></bold>
                    </td></tr><tr><td rowspan="1" colspan="1">3</td><td rowspan="1" colspan="1">Stems ribbed</td><td rowspan="1" colspan="1">
                      <bold>4</bold>
                    </td></tr><tr><td rowspan="1" colspan="1">–</td><td rowspan="1" colspan="1">Stems tuberculated</td><td rowspan="1" colspan="1">
                      <bold><italic><tp:taxon-name>
                            <tp:taxon-name-part taxon-name-part-type="genus" reg="Astrophytum">A.</tp:taxon-name-part>
                            <tp:taxon-name-part taxon-name-part-type="species" reg="caput-medusae">caput-medusae</tp:taxon-name-part>
                          </tp:taxon-name></italic></bold>
                    </td></tr><tr><td rowspan="1" colspan="1">4</td><td rowspan="1" colspan="1">Stems globose to cylindrical, commonly with five acute ribs</td><td rowspan="1" colspan="1">
                      <bold><italic><tp:taxon-name>
                            <tp:taxon-name-part taxon-name-part-type="genus" reg="Astrophytum">A.</tp:taxon-name-part>
                            <tp:taxon-name-part taxon-name-part-type="species" reg="myriostigma">myriostigma</tp:taxon-name-part>
                          </tp:taxon-name></italic></bold>
                    </td></tr><tr><td rowspan="1" colspan="1">–</td><td rowspan="1" colspan="1">Stems depressed, commonly with eight obtuse ribs</td><td rowspan="1" colspan="1">
                      <bold><italic><tp:taxon-name>
                            <tp:taxon-name-part taxon-name-part-type="genus" reg="Astrophytum">A.</tp:taxon-name-part>
                            <tp:taxon-name-part taxon-name-part-type="species" reg="asterias">asterias</tp:taxon-name-part>
                          </tp:taxon-name></italic></bold>
                    </td></tr></tbody></table></table-wrap></sec><sec sec-type="Key to species of Homalocephala" id="SECID0EHNBI"><title>Key to species of <italic><tp:taxon-name><tp:taxon-name-part taxon-name-part-type="genus" reg="Homalocephala">Homalocephala</tp:taxon-name-part></tp:taxon-name></italic></title><table-wrap content-type="key" position="anchor" orientation="portrait"><table id="TID0EAFAG" rules="all"><tbody><tr><td rowspan="1" colspan="1">1</td><td rowspan="1" colspan="1">Stems rarely to frequently caespitose; yellow flowers and dry fruits</td><td rowspan="1" colspan="1">
                      <bold>2</bold>
                    </td></tr><tr><td rowspan="1" colspan="1">–</td><td rowspan="1" colspan="1">Stems Simple; pink flowers and juicy fruits</td><td rowspan="1" colspan="1">
                      <bold><italic><tp:taxon-name>
                            <tp:taxon-name-part taxon-name-part-type="genus" reg="Homalocephala">H.</tp:taxon-name-part>
                            <tp:taxon-name-part taxon-name-part-type="species" reg="texensis">texensis</tp:taxon-name-part>
                          </tp:taxon-name></italic></bold>
                    </td></tr><tr><td rowspan="1" colspan="1">2</td><td rowspan="1" colspan="1">Stems rarely caespitose; yellow flowers with a clear reddish base</td><td rowspan="1" colspan="1">
                      <bold><italic><tp:taxon-name>
                            <tp:taxon-name-part taxon-name-part-type="genus" reg="Homalocephala">H.</tp:taxon-name-part>
                            <tp:taxon-name-part taxon-name-part-type="species" reg="parryi">parryi</tp:taxon-name-part>
                          </tp:taxon-name></italic></bold>
                    </td></tr><tr><td rowspan="1" colspan="1">–</td><td rowspan="1" colspan="1">Stems commonly caespitose, forming large clumps; yellow flowers without a reddish base</td><td rowspan="1" colspan="1">
                      <bold>3</bold>
                    </td></tr><tr><td rowspan="1" colspan="1">3</td><td rowspan="1" colspan="1">Spine epidermis and pericarpel scales pubescent; testa cells with periclinal walls with convex relief (papillated)</td><td rowspan="1" colspan="1">
                      <bold><tp:taxon-name>
                          <tp:taxon-name-part taxon-name-part-type="genus" reg="Homalocephala">H.</tp:taxon-name-part>
                          <tp:taxon-name-part taxon-name-part-type="species" reg="polycephala">polycephala</tp:taxon-name-part>
                          <tp:taxon-name-part taxon-name-part-type="infraspecific-rank">subsp.</tp:taxon-name-part>
                          <tp:taxon-name-part taxon-name-part-type="subspecies" reg="polycephala">polycephala</tp:taxon-name-part>
                        </tp:taxon-name></bold>
                    </td></tr><tr><td rowspan="1" colspan="1">–</td><td rowspan="1" colspan="1">Spine epidermis and pericarpel scales glabrous; testa cells with periclinal walls with inconspicuous relief (flat)</td><td rowspan="1" colspan="1">
                      <bold><tp:taxon-name>
                          <tp:taxon-name-part taxon-name-part-type="genus" reg="Homalocephala">H.</tp:taxon-name-part>
                          <tp:taxon-name-part taxon-name-part-type="species" reg="polycephala">polycephala</tp:taxon-name-part>
                          <tp:taxon-name-part taxon-name-part-type="infraspecific-rank">subsp.</tp:taxon-name-part>
                          <tp:taxon-name-part taxon-name-part-type="subspecies" reg="xeranthemoides">xeranthemoides</tp:taxon-name-part>
                        </tp:taxon-name></bold>
                    </td></tr></tbody></table></table-wrap></sec><sec sec-type="Key to species of Echinocactus" id="SECID0ECSBI"><title>Key to species of <italic><tp:taxon-name><tp:taxon-name-part taxon-name-part-type="genus" reg="Echinocactus">Echinocactus</tp:taxon-name-part></tp:taxon-name></italic></title><table-wrap content-type="key" position="anchor" orientation="portrait"><table id="TID0E2JAG" rules="all"><tbody><tr><td rowspan="1" colspan="1">1</td><td rowspan="1" colspan="1">Mature plants with stems large globose to barrel shaped with up to 60 ribs; yellow flowers; testa cells with inconspicuous relief</td><td rowspan="1" colspan="1">
                      <bold><italic><tp:taxon-name>
                            <tp:taxon-name-part taxon-name-part-type="genus" reg="Echinocactus">E.</tp:taxon-name-part>
                            <tp:taxon-name-part taxon-name-part-type="species" reg="platyacanthus">platyacanthus</tp:taxon-name-part>
                          </tp:taxon-name></italic></bold>
                    </td></tr><tr><td rowspan="1" colspan="1">–</td><td rowspan="1" colspan="1">Mature plants with stems depressed, globose to rarely short cylindrical frequently with eight ribs; pink to crimson flowers, seeds with testa cells with a convex relief</td><td rowspan="1" colspan="1">
                      <bold>2</bold>
                    </td></tr><!--PageBreak--><tr><td rowspan="1" colspan="1">2</td><td rowspan="1" colspan="1">Seedlings with 1 to 2 spines per areole; mature plants with frequently depressed stems; straight spines and light pink flowers</td><td rowspan="1" colspan="1">
                      <bold><tp:taxon-name>
                          <tp:taxon-name-part taxon-name-part-type="genus" reg="Echinocactus">E.</tp:taxon-name-part>
                          <tp:taxon-name-part taxon-name-part-type="species" reg="horizonthalonius">horizonthalonius</tp:taxon-name-part>
                          <tp:taxon-name-part taxon-name-part-type="infraspecific-rank">subsp.</tp:taxon-name-part>
                          <tp:taxon-name-part taxon-name-part-type="subspecies" reg="horizonthalonius">horizonthalonius</tp:taxon-name-part>
                        </tp:taxon-name></bold>
                    </td></tr><tr><td rowspan="1" colspan="1">–</td><td rowspan="1" colspan="1">Seedlings commonly with 4 spines per areole; mature plants frequently with short cylindrical stems; curved spines and pink to crimson flowers</td><td rowspan="1" colspan="1">
                      <bold><tp:taxon-name>
                          <tp:taxon-name-part taxon-name-part-type="genus" reg="Echinocactus">E.</tp:taxon-name-part>
                          <tp:taxon-name-part taxon-name-part-type="species" reg="horizonthalonius">horizonthalonius</tp:taxon-name-part>
                          <tp:taxon-name-part taxon-name-part-type="infraspecific-rank">subsp.</tp:taxon-name-part>
                          <tp:taxon-name-part taxon-name-part-type="subspecies" reg="nicholii">nicholii</tp:taxon-name-part>
                        </tp:taxon-name></bold>
                    </td></tr></tbody></table></table-wrap></sec></tp:treatment-sec></tp:taxon-treatment>
